# Supplementary material for: HIV-1 Accessory Proteins Impart a Modest Interferon Response and Upregulate Cell Cycle-Related Genes in Macrophages
Source: Pathogens. 2022 Jan 26;11(2):163. doi: 10.3390/pathogens11020163 (PMC8878269; doi:10.3390/pathogens11020163)
Supplement: Supplementary file 1 [file pathogens-11-00163-s001.zip]

Archive with 1 entries (1 files):
- pathogens-1488757-supplementary.pdf
